# Supplementary material for: Altered Gene Expression of the Parasitoid Pteromalus puparum after Entomopathogenic Fungus Beauveria bassiana Infection
Source: Int J Mol Sci. 2023 Dec 1;24(23):17030. doi: 10.3390/ijms242317030 (PMC10707577; doi:10.3390/ijms242317030)
Supplement: Supplementary file 1 [file ijms-24-17030-s001.zip]

Archive with 1 entries (1 files):
- ijms-2706618-supplementary.pdf
